# Supplementary material for: SIRT3 regulates cardiolipin biosynthesis in pressure overload-induced cardiac remodeling by PPARγ-mediated mechanism
Source: PLoS One. 2024 Apr 16;19(4):e0301990. doi: 10.1371/journal.pone.0301990 (PMC11020683; doi:10.1371/journal.pone.0301990)
Supplement: S1 Data — 10.1371/journal.pone.0301990. (XLSX) [file pone.0301990.s002.xlsx]

## Sheet: FIG1-6
Fig1
	Velocity of binding aortic arch (mm/s)		HM/BW(mg/g)				Relative myocytes area				LVPWd				IVSd				LVEF(%)				E/A				E'/A'				Relative mRNA level of Nppa				Relative mRNA level of Nppb
	Sham	TAC	WT+Sham	SIRT3-/-+Sham	WT+TAC	SIRT3-/-+TAC	WT+Sham	SIRT3-/-+Sham	WT+TAC	SIRT3-/-+TAC	WT+Sham	SIRT3-/-+Sham	WT+TAC	SIRT3-/-+TAC	WT+Sham	SIRT3-/-+Sham	WT+TAC	SIRT3-/-+TAC	WT+Sham	SIRT3-/-+Sham	WT+TAC	SIRT3-/-+TAC	WT+Sham	SIRT3-/-+Sham	WT+TAC	SIRT3-/-+TAC	WT+Sham	SIRT3-/-+Sham	WT+TAC	SIRT3-/-+TAC	WT+Sham	SIRT3-/-+Sham	WT+TAC	SIRT3-/-+TAC	WT+Sham	SIRT3-/-+Sham	WT+TAC	SIRT3-/-+TAC
	677.516	2235.77	4.58333	4.58333	6.4	7.03704	0.898525	1.26204	1.50159	2.50601	0.631481	0.716204	1.08333	1.35417	0.6825	0.67608	1.08333	1.45992	72.6028	74.6936	68.9937	66.276	2.34097	1.91757	0.952341	0.69821	1.60377	1.08571	0.902024	0.87963	1.06123	0.892969	2.38699	3.2814	0.7704	0.878653	1.71244	3.14386
	567.597	3837.43	5.2	4.8	6	7.5	0.876056	1.11793	2.00057	3.02978	0.628612	0.662037	1.19167	1.31806	0.550694	0.550694	1.04722	1.35417	79.2697	72.383	71.5119	62.3911	1.93809	2.12616	0.895398	0.512035	1.40994	1.31527	1.10889	0.706587	0.85377	0.853523	1.98513	2.98611	0.985449	0.978937	1.93494	2.20931
	648.556	2631.34	4.8	4.78261	5.76923	7.30769	1.04251	1.05607	1.80738	4.23888	0.525617	0.535648	1.10139	1.24583	0.753318	0.68912	1.08333	1.53472	74.468	72.7096	69.9676	64.0066	2.08681	1.91097	0.851234	0.632421	1.32653	1.35714	1.03167	0.776471	0.927534	0.927513	1.78929	2.72215	1.16993	1.00403	1.70914	2.14962
	605.809	2945.52	5	5	5.38462	7.08333	1.05775	1.08681	1.78711	2.63992	0.668056	0.561534	1.02917	1.28194	0.68912	0.686111	1.10139	1.49861	72.227	74.555	72.1718	65.1135	1.91115	2.09813	0.826036	0.660843	1.34121	1.46309	0.895682	0.71241	1.02111	0.94709	2.08772	2.81855	1.32385	1.24039	1.56082	2.35783
	737.561	2487.12	4.4	5.18518	5.6	7.2	1.12516	0.903303	2.17994	3.56091	0.752315	0.59751	1.20972	1.39813	0.67608	0.547685	1.17361	1.57083	71.9323	72.0768	67.6644	68.3176	2.19845	2.29146	0.982509	0.643721	1.39123	1.41241	1.01231	0.801241	1.13636	1.11465	1.88935	3.12639	0.750368	1.22012	2.07574	2.87249
Mean	647.408	2827.44	4.79667	4.87023	5.83077	7.22561	1	1.08523	1.85532	3.1951	0.641216	0.614587	1.12306	1.31963	0.670342	0.629938	1.09778	1.48365	74.1	73.2836	70.0619	65.2209	2.09509	2.06886	0.901504	0.629446	1.41454	1.32673	0.990115	0.775268	1	0.947149	2.0277	2.98692	1	1.06443	1.79861	2.54662
SD	58.5417	554.684	0.285268	0.205405	0.348929	0.166425	0.0964012	0.115136	0.227399	0.637761	0.0730481	0.0662044	0.0679426	0.0533374	0.0659303	0.066079	0.0418017	0.0745144	2.73167	1.1137	1.64028	2.00981	0.161055	0.142483	0.0590017	0.0627889	0.0994951	0.130445	0.0812463	0.0636171	0.0994215	0.0896033	0.205173	0.202296	0.223159	0.141895	0.182954	0.392406
Fig2
	Interstitial fibrosis (% of total)				Perivascular fibrosis (% of total)				Collagen I/GAPDH				Collagen III/GAPDH				Relative Collagen I level				Relative Collagen III level
	WT+Sham	SIRT3-/-+Sham	WT+TAC	SIRT3-/-+TAC	WT+Sham	SIRT3-/-+Sham	WT+TAC	SIRT3-/-+TAC	WT+Sham	SIRT3-/-+Sham	WT+TAC	SIRT3-/-+TAC	WT+Sham	SIRT3-/-+Sham	WT+TAC	SIRT3-/-+TAC	WT+Sham	SIRT3-/-+Sham	WT+TAC	SIRT3-/-+TAC	WT+Sham	SIRT3-/-+Sham	WT+TAC	SIRT3-/-+TAC
	2.522	2.49	8.523	18.308	1.458	1.119	7.588	14.823	0.779342	0.921558	1.50986	2.53689	0.710213	0.666855	1.12434	1.82826	1.30699	1.64192	6.08078	12.1844	1.0399	1.23454	3.87188	6.68415
	2.045	2.813	10.325	17.596	2.264	2.239	9.59	16.703	0.788141	1.02889	1.79524	2.24317	0.562203	0.643411	1.07226	1.24691	0.963292	1.435	6.55366	14.3769	1.01079	1.17239	4.18354	5.90802
	2.833	3.082	10.758	19.5	0.889	2.722	9.272	16.17	1.00341	1.25783	1.74555	2.45185	0.828865	1.08686	1.11872	1.89377	1.18015	0.630115	5.95102	13.7854	0.816456	1.00897	4.34029	7.3763
	1.769	3.443	12.846	21.773	2.429	2.61	7.528	16.104	0.940742	1.08551	1.55492	1.85497	0.768977	0.883838	1.08502	2.01394	0.88029	0.818915	6.27484	14.6651	1.17693	1.11024	4.21689	5.84526
	2.438	2.181	10.955	20.205	1.624	1.521	7.926	15.443	1.05594	0.844233	1.53127	3.80241	0.83169	0.986404	1.15083	1.39098	0.669278	1.55775	6.88333	13.1424	0.955918	1.10629	3.60599	5.69458
Mean	2.3214	2.8018	10.6814	19.4764	1.7328	2.0422	8.3808	15.8486	0.913516	1.0276	1.62737	2.57786	0.74039	0.853474	1.11023	1.67477	1	1.21674	6.34873	13.6308	1	1.12649	4.04372	6.30166
SD	0.373393	0.440996	1.38217	1.46334	0.559682	0.624052	0.873962	0.650368	0.112098	0.142289	0.118696	0.655997	0.0996413	0.174364	0.0282748	0.30005	0.224389	0.411607	0.335626	0.892301	0.117171	0.0751838	0.267816	0.637646
Fig3
	CRLS1/tubulin				TAFAZZIN/tubulin				DRP1/tubulin				Fluorescence intensity of cardiolipin
	WT+Sham	SIRT3-/-+Sham	WT+TAC	SIRT3-/-+TAC	WT+Sham	SIRT3-/-+Sham	WT+TAC	SIRT3-/-+TAC	WT+Sham	SIRT3-/-+Sham	WT+TAC	SIRT3-/-+TAC	WT+Sham	SIRT3-/-+Sham	WT+TAC	SIRT3-/-+TAC
	2.67002	2.21284	1.49597	0.712608	3.30706	3.01223	2.09501	0.847706	0.8094	0.9014	1.1041	1.1915	25.384	28.117	10.415	2.417
	2.40449	2.2407	1.66953	1.01393	3.53633	3.30691	1.68596	0.47375	0.7913	0.8924	1.09141	1.3911	36.849	26.805	10.591	2.104
	1.80431	1.55891	1.10999	0.440337	2.40062	2.25068	1.7048	0.697275	0.8814	0.9216	0.93815	1.2914	31.564	23.604	11.378	3.143
	2.31944	1.68627	1.53948	1.02791	2.82643	1.43037	0.971607	0.357613	0.9142	0.87914	0.9915	1.3911	37.216	25.747	10.357	1.881
	1.90898	1.75016	1.09246	0.963079	1.90744	1.96432	1.60588	0.646902	0.7901	0.8131	1.0145	1.412	29.581	27.128	9.681	2.793
Mean	2.22145	1.88978	1.38149	0.831573	2.79558	2.3929	1.61265	0.604649	0.83728	0.881528	1.02793	1.33542	32.1188	26.2802	10.4844	2.4676
SD	0.321238	0.282098	0.235919	0.226414	0.592632	0.685472	0.362635	0.171816	0.0509523	0.036897	0.0622889	0.0833256	4.48245	1.53716	0.543394	0.456271
		WT+Sham					Mean	SD	SIRT3-/-+Sham					Mean	SD	WT+TAC					Mean	SD	SIRT3-/-+TAC					Mean	SD
	T-OPA1	1.1653	0.928544	1.03472	0.924595	0.946837	1	0.0918129	1.03702	0.916751	0.8698	0.969078	0.923175	0.943164	0.0564971	0.786602	0.614218	0.726084	0.62486	0.575098	0.665372	0.0784729	0.62448	0.545387	0.446271	0.441246	0.424126	0.496302	0.0769189
	L-OPA1	0.823132	0.932526	1.02962	1.0034	1.21133	1	0.12758	0.83375	0.694202	0.980535	0.917141	1.16224	0.917574	0.155402	0.395883	0.659262	0.728404	0.728946	0.837429	0.669985	0.148441	0.208998	0.467878	0.413788	0.360468	0.322	0.354626	0.0879002
	S-OPA1	1.34921	1.18791	0.808177	0.808287	0.846414	1	0.225565	1.42822	1.25099	1.06563	1.06462	0.862712	1.13443	0.191487	1.59417	1.28985	0.753891	0.753732	0.675798	1.01349	0.363998	1.44986	1.30064	0.797148	0.797238	0.634481	0.995874	0.318918
	Cardiolipin(umol/g protein)
		WT+Sham			Mean	SD	SIRT3-/-+Sham			Mean	SD	WT+TAC			Mean	SD	SIRT3-/-+TAC			Mean	SD
	CL72:9	0.003264	0.003853	0.003147	0.00342133	0.000308949	0.004543	0.003519	0.004761	0.00427433	0.000541466	0.003481	0.002077	0.004618	0.003392	0.00103927	0.002812	0.001912	0.001974	0.00223267	0.000410432
	CL72:8	0.216311	0.273884	0.244969	0.245055	0.0235042	0.300963	0.271517	0.321858	0.298113	0.0206502	0.250739	0.244507	0.142196	0.212481	0.0497638	0.208357	0.120298	0.129585	0.152747	0.0395048
	CL74:9	0.021603	0.020514	0.016004	0.0193737	0.00242384	0.021302	0.024976	0.023197	0.0231583	0.00150015	0.017982	0.017126	0.017263	0.017457	0.000375421	0.015474	0.01402	0.013733	0.014409	0.000762129
	CL74:8	0.02152	0.02865	0.034669	0.0282797	0.00537444	0.030416	0.034619	0.025316	0.030117	0.00380381	0.019417	0.019239	0.016983	0.0185463	0.00110783	0.018528	0.015353	0.014238	0.0160397	0.00181744
	CL76:13	0.010292	0.0085	0.007497	0.008763	0.00115611	0.010634	0.015795	0.007273	0.011234	0.00350487	0.008323	0.009865	0.00737	0.00851933	0.001028	0.008422	0.008999	0.009115	0.00884533	0.000303065
	CL76:12	0.074954	0.052051	0.053062	0.0600223	0.0105663	0.074954	0.052051	0.053062	0.0600223	0.0105663	0.08427	0.080717	0.080574	0.0818537	0.0017096	0.110021	0.104573	0.109342	0.107979	0.00242407
	CL76:11	0.055704	0.037467	0.041423	0.0448647	0.00783287	0.035385	0.035976	0.038771	0.0367107	0.00147672	0.05636	0.055165	0.053682	0.055069	0.00109539	0.076665	0.065235	0.072955	0.0716183	0.00476104
	CL76:10	0.016021	0.017422	0.016244	0.0165623	0.000614656	0.01107	0.012428	0.013014	0.0121707	0.000814227	0.012491	0.010741	0.011357	0.0115297	0.000724792	0.010165	0.008707	0.008833	0.009235	0.000659618
Fig4
	Relative Mean branch length				Relative mean area				Relative Mean branch length				Relative mean area				Mt Δψm				Mt Δψm				Intracellular ROS level				Intracellular ROS level
	Si-NC+NS	Si-SIRT3+NS	Si-NC+Ang II	Si-SIRT3+Ang II	Si-NC+NS	Si-SIRT3+NS	Si-NC+Ang II	Si-SIRT3+Ang II	Ctrl-vector+NS	Flag-SIRT3+NS	Ctrl-vector+Ang II	Flag-SIRT3+Ang II	Ctrl-vector+NS	Flag-SIRT3+NS	Ctrl-vector+Ang II	Flag-SIRT3+Ang II	Si-NC+NS	Si-SIRT3+NS	Si-NC+Ang II	Si-SIRT3+Ang II	Ctrl-vector+NS	Flag-SIRT3+NS	Ctrl-vector+Ang II	Flag-SIRT3+Ang II	Si-NC+NS	Si-SIRT3+NS	Si-NC+Ang II	Si-SIRT3+Ang II	Ctrl-vector+NS	Flag-SIRT3+NS	Ctrl-vector+Ang II	Flag-SIRT3+Ang II
	1.04034	0.957813	0.901517	0.789122	0.998281	0.97665	0.972495	0.957752	0.989376	0.992277	0.841388	0.919349	1.00065	1.00093	0.97192	0.982267	4.55877	4.03037	1.71627	0.165148	6.3746	7.0197	1.08032	2.16099	4.685	6.555	24.545	38.803	8.45	8.178	23.921	12.135
	1.07984	0.982276	0.898864	0.791775	1.00744	1.00167	0.97591	0.959346	0.99978	1.14824	0.833395	0.906544	0.9929	1.00096	0.975607	0.982753	6.30756	5.22691	1.51422	0.187244	5.79965	6.49569	1.04217	2.16954	5.172	7.669	28.742	38.893	8.47	5.665	24.012	14.843
	1.03533	0.883636	0.900633	0.793641	1.0034	0.989856	0.969791	0.964327	1.0476	0.94606	0.8303	0.918249	1.00448	1.0021	0.976522	0.991671	7.28423	3.85449	1.44978	0.14541	4.85449	6.01462	1.20844	2.41205	6.625	11.559	19.206	35.355	8.124	5.752	26.391	19.361
	0.881966	1.00605	0.879117	0.781262	0.993073	1.00013	0.967856	0.958947	0.983474	1.00508	0.82312	0.904944	1.0009	1.00588	0.973778	0.986526	6.59105	4.19186	1.55413	0.163477	6.895	4.48172	1.22949	2.6482	7.268	8.25	23.064	41.741	9.604	10.069	27.812	15.414
	0.962528	0.883832	0.888155	0.788631	0.997797	0.991678	0.97981	0.960057	0.979772	0.942458	0.828412	0.908845	1.00107	1.00428	0.978751	0.986726	6.11318	4.15823	1.59458	0.110034	6.761	6.20499	0.984243	2.18937	6.465	11.702	29.623	36.748	11.08	7.631	28.912	21.841
Mean	1	0.942722	0.893657	0.788886	1	0.991997	0.973172	0.960086	1	1.00682	0.831323	0.911586	1	1.00283	0.975316	0.985989	6.17096	4.29237	1.56579	0.154263	6.13695	6.04335	1.10893	2.31603	6.043	9.147	25.036	38.308	9.1456	7.459	26.2096	16.7188
SD	0.070122	0.0505215	0.00870908	0.0042238	0.00495594	0.00894322	0.00428273	0.00224853	0.0247417	0.0748963	0.00603998	0.00602845	0.00381662	0.00194944	0.00233395	0.00338944	0.898556	0.482047	0.089137	0.0257903	0.745525	0.851294	0.0951411	0.190313	0.961274	2.10016	3.81821	2.16917	1.08959	1.64262	1.99853	3.4482
Fig5
	Fluorescence intensity of cardiolipin				Fluorescence intensity of cardiolipin				Fluorescence intensity of TAFAZZIN				Fluorescence intensity of TAFAZZIN				Fluorescence intensity of CRLS1				Fluorescence intensity of CRLS1
	Si-NC+NS	Si-SIRT3+NS	Si-NC+Ang II	Si-SIRT3+Ang II	Ctrl+vector+NS	Flag-SIRT3+NS	Ctrl+vector+Ang II	Flag-SIRT3+Ang II	Si-NC+NS	Si-SIRT3+NS	Si-NC+Ang II	Si-SIRT3+Ang II	Ctrl-vector+NS	Flag-SIRT3+NS	Ctrl-vector+Ang II	Flag-SIRT3+Ang II	Si-NC+NS	Si-SIRT3+NS	Si-NC+Ang II	Si-SIRT3+Ang II	Ctrl-vector+NS	Flag-SIRT3+NS	Ctrl-vector+Ang II	Flag-SIRT3+Ang II
	3.696	5.559	1.979	0.149	3.492	3.627	1.612	2.964	33.501	31.272	21.044	14.572	33.049	35.43	20.283	25.433	2.385	1.86	1.19	0.328	2.017	2.693	0.94	1.379
	4.417	5.687	1.852	0.151	4.912	4.612	1.693	2.999	30.735	33.732	17.714	14.977	35.314	36.136	22.354	26.481	1.999	2.047	0.991	0.284	1.808	2.457	0.668	1.408
	6.817	3.872	2.011	0.178	5.963	5.938	1.566	2.803	36.122	32.323	17.377	13.287	29.996	35.314	20.069	25.858	1.994	1.997	1.14	0.245	1.921	1.99	0.842	1.428
	3.443	5.963	1.78	0.148	4.172	5.773	1.583	2.557	36.093	30.161	19.164	12.567	32.963	32.519	19.461	23.562	1.898	1.907	0.981	0.214	2.318	3.18	1.103	1.546
	5.478	5.685	1.994	0.117	5.013	4.912	1.709	2.989	41.26	33.054	18.708	11.539	36.321	30.8	20.749	25.633	2.863	2.77	0.962	0.298	2.712	2.238	0.931	1.474
Mean	4.7702	5.3532	1.9232	0.1486	4.7104	4.9724	1.6326	2.8624	35.5422	32.1084	18.8014	13.3884	33.5286	34.0398	20.5832	25.3934	2.2278	2.1162	1.0528	0.2738	2.1552	2.5116	0.8968	1.447
SD	1.24342	0.752287	0.0910064	0.0193349	0.833737	0.838687	0.0579745	0.168409	3.48162	1.27029	1.29467	1.26727	2.19154	2.03762	0.977454	0.980992	0.358879	0.333423	0.093431	0.0400819	0.325892	0.407325	0.142061	0.0583712
	CRLS1/tubulin				TAFAZZIN/tubulin				DRP1/tubulin				SIRT3/tubulin
	Si-NC+NS	Si-SIRT3+NS	Si-NC+Ang II	Si-SIRT3+Ang II	Si-NC+NS	Si-SIRT3+NS	Si-NC+Ang II	Si-SIRT3+Ang II	Si-NC+NS	Si-SIRT3+NS	Si-NC+Ang II	Si-SIRT3+Ang II	Si-NC+NS	Si-SIRT3+NS	Si-NC+Ang II	Si-SIRT3+Ang II		Si-NC+NS					Mean	SD	Si-SIRT3+NS					Mean	SD	Si-NC+Ang II					Mean	SD	Si-SIRT3+Ang II					Mean	SD
	1.3154	1.09907	0.730061	0.49316	1.03793	0.718643	0.612078	0.309364	0.5194	0.6014	0.8041	0.8915	1.03793	0.276588	0.710374	0.090154	T-OPA1	1.12172	0.946353	1.03871	0.946454	0.946768	1	0.0705583	0.971751	1.00092	1.0001	1.02129	1.00003	0.998817	0.0157797	0.788166	0.798335	0.767989	0.778077	0.546106	0.735735	0.0953521	0.455236	0.495713	0.505962	0.485573	0.418	0.472097	0.0319278
	1.23768	1.16861	0.692973	0.306	1.48274	1.35886	0.54629	0.340357	0.6013	0.5924	0.7141	1.0911	1.45006	0.339956	0.862388	0.08059	L-OPA1	1.01171	0.772216	0.995017	1.07368	1.14737	1	0.125853	1.02697	0.922933	1.04191	1.06587	0.604436	0.932423	0.171114	0.545235	0.559948	0.589363	0.604436	0.505254	0.560847	0.0347801	0.305986	0.43863	0.330689	0.290913	0.302	0.333644	0.0540796
	1.50171	1.17909	0.603293	0.328449	1.40594	1.66531	0.765362	0.329859	0.4914	0.6016	0.6815	0.9914	1.03232	0.266032	0.93888	0.096163	S-OPA1	1.3723	1.13741	0.700326	0.815462	0.974505	1	0.237485	1.18385	0.864651	0.904538	0.88151	0.755601	0.918029	0.142413	1.18522	1.13967	0.522589	0.522589	0.654528	0.804921	0.29622	1.20876	0.80669	0.572394	0.572394	0.500242	0.732096	0.259823
	1.0638	1.18818	0.729719	0.446746	1.35872	1.33249	0.53865	0.252258	0.6142	0.5914	0.6915	1.0911	1.1901	0.31039	0.812421	0.112
	1.18963	1.00319	0.439265	0.239916	1.46054	1.11986	0.88082	0.182903	0.4901	0.5131	0.7145	1.112	1.1941	0.2141	0.7125	0.0915
Mean	1.26164	1.12763	0.639062	0.362854	1.34917	1.23903	0.66864	0.282948	0.54328	0.57998	0.72114	1.03542	1.1809	0.281413	0.807313	0.0940814
SD	0.145206	0.0697041	0.110095	0.0933245	0.161511	0.312989	0.133747	0.0585579	0.0538254	0.033716	0.0434186	0.0833256	0.151806	0.0425625	0.0880408	0.0102909
	CRLS1/tubulin				TAFAZZIN/tubulin				DRP1/tubulin				SIRT3/tubulin
	Ctrl-vector+NS	Flag-SIRT3+NS	Ctrl-vector+Ang II	Flag-SIRT3+Ang II	Ctrl-vector+NS	Flag-SIRT3+NS	Ctrl-vector+Ang II	Flag-SIRT3+Ang II	Ctrl-vector+NS	Flag-SIRT3+NS	Ctrl-vector+Ang II	Flag-SIRT3+Ang II	Ctrl-vector+NS	Flag-SIRT3+NS	Ctrl-vector+Ang II	Flag-SIRT3+Ang II		Ctrl-vector+NS					Mean	SD	Flag-SIRT3+NS					Mean	SD	Ctrl-vector+Ang II					Mean	SD	Flag-SIRT3+Ang II					Mean	SD
	2.311	1.68197	0.5119	1.17188	1.39213	1.0043	0.406	0.682808	0.5194	0.6142	1.0915	0.79141	0.30961	1.2001	0.139011	0.9201	T-OPA1	1.06803	0.997308	0.984343	0.995266	0.955055	1	0.0372097	0.949977	0.926529	0.915217	0.980948	0.926861	0.939906	0.0234288	0.406776	0.471324	0.451252	0.523587	0.607678	0.492123	0.0688913	0.736641	0.69574	0.643634	0.643374	0.694202	0.682718	0.0354532
	2.314	1.21744	0.4158	0.950352	1.415	1.01694	0.384	0.644375	0.619	0.5914	1.0911	0.8131	0.3766	1.411	0.2602	0.8912	L-OPA1	0.952508	0.961924	0.973604	1.07912	1.03284	1	0.048458	0.864861	0.979351	1.12227	1.0717	1.12407	1.03245	0.0989028	0.566177	0.462905	0.417265	0.578212	0.417265	0.488365	0.070549	0.753011	0.676385	0.669923	0.764162	0.685418	0.70978	0.0403079
	1.915	1.58273	0.5026	0.837448	1.712	1.68716	0.208	1.03811	0.49914	0.7016	1.0941	0.7815	0.40762	1.51231	0.25812	0.98115	S-OPA1	1.34718	0.773003	0.824186	1.20254	0.853088	1	0.230469	1.41512	1.13789	1.01254	1.05252	0.849622	1.09354	0.186076	1.48108	1.27685	0.740891	0.840701	0.662699	1.00044	0.32074	1.43686	0.987564	0.784148	0.784058	0.621481	0.922822	0.282035
	1.51	1.37255	0.3949	0.978169	1.812	1.4729	0.505	0.66295	0.5842	0.6914	1.1932	0.7615	0.42774	1.43912	0.28715	0.87123
	1.372	1.21331	0.4929	0.725357	1.512	1.29217	0.465	0.753962	0.6094	0.6131	1.2121	0.8145	0.41941	1.29812	0.29024	0.99612
Mean	1.8844	1.4136	0.46362	0.932641	1.56863	1.29469	0.3936	0.756441	0.566228	0.64234	1.1364	0.792402	0.388196	1.37213	0.246944	0.93196
SD	0.392482	0.190213	0.0484085	0.149432	0.165979	0.263542	0.102177	0.145647	0.0483019	0.0450785	0.0544318	0.0199575	0.0429548	0.110201	0.055572	0.0490435
Fig6
	PPARγ/GAPDH				PPARγ/GAPDH				PPARγ/GAPDH				ac-PPARγ/PPARγ				CRLS1/tubulin			TAFAZZIN/tubulin			Fluorescence intensity of cardiolipin			Mt Δψm
	WT+Sham	SIRT3-/-+Sham	WT+TAC	SIRT3-/-+TAC	Si-NC+NS	Si-SIRT3+NS	Si-NC+Ang II	Si-SIRT3+Ang II	Ctrl-vector+NS	Flag-SIRT3+NS	Ctrl-vector+Ang II	Flag-SIRT3+Ang II	Ctrl-vector+NS	Flag-SIRT3+NS	Ctrl-vector+Ang II	Flag-SIRT3+Ang II	Ctrl-vector+Ang II	Flag-SIRT3+Ang II	Flag-SIRT3+Ang II+GW9662	Ctrl-vector+Ang II	Flag-SIRT3+Ang II	Flag-SIRT3+Ang II+GW9662	Ctrl-vector+Ang II	Flag-SIRT3+Ang II	Flag-SIRT3+Ang II+GW9662	Ctrl-vector+Ang II	Flag-SIRT3+Ang II	Flag-SIRT3+Ang II+GW9662
	0.973707	0.724279	0.437973	0.171872	0.909681	0.972485	0.678247	0.525857	0.909681	0.972485	0.478247	0.525857	0.616058	0.263577	0.792536	0.614582	0.624598	1.38491	0.738753	0.396009	0.731996	0.632367	2.0979	2.2214	1.949	1.67163	2.36099	1.79515
	0.850501	0.830962	0.674348	0.448917	0.98305	0.727096	0.682824	0.534612	0.876628	0.970082	0.47932	0.622608	0.529679	0.332894	0.7866	0.552062	0.558892	1.42021	0.591155	0.490053	0.807633	0.622419	1.7852	2.3123	2.0151	1.71514	2.06954	2.01872
	0.858628	0.805548	0.633268	0.467966	0.984106	0.907449	0.601444	0.434201	0.858419	0.870208	0.480549	0.580583	0.67734	0.317004	0.81517	0.586542	0.526468	1.0058	0.652911	0.410746	0.711029	0.505725	2.011	2.5766	1.99178	1.64498	2.4312	1.98145
	0.912688	0.813009	0.458474	0.108079	0.951822	0.802083	0.747431	0.493529	0.752931	0.867717	0.368882	0.564277	0.529715	0.33994	0.728648	0.628595	0.604994	0.914155	0.716647	0.353319	0.696699	0.561968	1.878	2.4037	2.148	1.50541	2.36482	1.84163
	0.876036	0.809018	0.653555	0.414667	1.06496	0.895523	0.796878	0.517864	0.841058	1.07449	0.501444	0.634201	0.505015	0.30962	0.697435	0.584892	0.591128	1.473	0.658213	0.398104	0.571823	0.493544	1.7994	2.6779	1.9917	1.51946	2.31894	1.911
Mean	0.894312	0.796563	0.571523	0.3223	0.978724	0.860927	0.701365	0.501212	0.847743	0.950997	0.461688	0.585505	0.571561	0.312607	0.764078	0.593334	0.581216	1.23961	0.671536	0.409646	0.703836	0.563204	1.9143	2.43838	2.01912	1.61132	2.3091	1.90959
SD	0.0450953	0.0371877	0.101716	0.151196	0.0509422	0.0862319	0.066494	0.0361932	0.0525711	0.0768634	0.0471899	0.0394477	0.064966	0.0267987	0.0438729	0.0265164	0.0347602	0.231857	0.0520358	0.0446284	0.0762847	0.0573548	0.121858	0.167722	0.0678857	0.0839092	0.125053	0.0834166

## Sheet: FIGS1-S2
FigS1
	Relative level of OXPHOS(OXPHOS ATP/Total ATP)				Relative level of OXPHOS(OXPHOS ATP/Total ATP)				Relative lactate production				Relative lactate production
	Si-NC+NS	Si-SIRT3+NS	Si-NC+Ang II	Si-SIRT3+Ang II	Ctrl-vector+NS	Flag-SIRT3+NS	Ctrl-vector+Ang II	Flag-SIRT3+Ang II	Si-NC+NS	Si-SIRT3+NS	Si-NC+Ang II	Si-SIRT3+Ang II	Ctrl-vector+NS	Flag-SIRT3+NS	Ctrl-vector+Ang II	Flag-SIRT3+Ang II
	1.04238	0.799627	0.468738	0.308559	1.08145	1.14125	0.545133	0.927658	0.954817	1.18957	1.82787	3.09124	1.07599	1.15652	2.12948	1.69646
	0.778449	0.909793	0.487285	0.283702	1.00906	1.24156	0.43941	0.795992	1.09597	1.10438	1.90076	3.13625	0.915232	0.927225	1.86405	1.58042
	0.981505	0.896047	0.452093	0.246496	1.18382	1.21748	0.532426	0.899426	0.944605	1.37203	1.93172	2.89616	1.0109	0.7191	1.94349	1.2165
	1.25597	0.763189	0.537378	0.243451	0.921766	0.993226	0.615323	0.869318	0.944605	1.21453	1.97757	3.13908	1.07447	0.884007	2.28024	1.31871
	0.873449	0.879069	0.508755	0.247217	0.800423	1.28683	0.415169	0.860673	1.03554	1.04461	2.05383	3.18171	0.913941	1.16765	1.8744	1.52109
	1.06825	0.768226	0.535702	0.181631	1.00347	1.07577	0.318427	0.899574	1.02447	1.03351	1.94496	2.93813	1.00947	0.976316	1.8174	1.46293
Mean	1	0.835992	0.498325	0.251843	1	1.15935	0.477648	0.87544	1	1.15977	1.93945	3.06376	1	0.971804	1.98484	1.46602
SD	0.151337	0.060723	0.0320564	0.0393316	0.120049	0.101076	0.0976611	0.0417373	0.0566424	0.116341	0.0690088	0.107601	0.0659806	0.156019	0.165689	0.159788
FigS2
	Relative protein level of SIRT3		Relative mRNA level of SIRT3		Relative protein level of SIRT3				Relative mRNA level of SIRT3
	Ctrl-vector	Flag-SIRT3	Ctrl-vector	Flag-SIRT3	si-NC	siRNA (seq 1)	siRNA (seq 2)	siRNA (seq 3)	si-NC	siRNA (seq 1)	siRNA (seq 2)	siRNA (seq 3)
	1.25382	2.50097	1.06123	6.31602	1.10315	0.582134	0.484887	0.242762	1.05787	0.573235	0.195798	0.182837
	0.903406	3.33463	0.85377	7.39732	1.01348	0.506742	0.253371	0.190028	0.969695	0.579731	0.260656	0.101153
	0.861445	3.61252	0.927534	6.41594	0.950141	0.482038	0.260972	0.188761	0.979677	0.569749	0.230709	0.09117
	0.836435	3.0623	1.02111	7.65171	1.05212	0.509276	0.265406	0.190662	0.990766	0.553646	0.209933	0.158977
	1.14489	3.58751	1.13636	6.81819	0.881098	0.38069	0.209665	0.11465	1.00199	0.489351	0.28552	0.127625
Mean	1	3.21959	1	6.91984	1	0.492176	0.29486	0.185373	1	0.553142	0.236523	0.132352
SD	0.16775	0.410886	0.0994215	0.527727	0.0776695	0.065006	0.0970626	0.0408812	0.0308848	0.0330334	0.0328099	0.0344944
